# Supplementary material for: Systematically attenuating DNA targeting enables CRISPR-driven editing in bacteria
Source: Nat Commun. 2023 Feb 8;14:680. doi: 10.1038/s41467-023-36283-9 (PMC9908933; doi:10.1038/s41467-023-36283-9)
Supplement: Supplementary file 6 — Source Data [file 41467_2023_36283_MOESM6_ESM.xlsx]

## Sheet: Fig 1
Fig 1b: Pn RSR panel												Fig 1c: Original blot images
Construct	WT Transformants						delta recA Transformants
NT (empty)	175000	75000	500000	3437500	137500	62500	250000	1562500	250000		lacZ1 probe							5S probe (applied to the same blot, blot also contains samples from Fig. S1c)
eamB	125000	312500	437500	NA	NA	NA	2000	1500	400
lacZ1	87500	187500	112500	NA	NA	NA	2100	2000	600
yfaP	0	0	0	NA	NA	NA	100	0	0
lolD	22500	7500	17500	NA	NA	NA	4000	4000	2200
yaaA	125000	5000	5500	NA	NA	NA	4000	2000	700
rpsL	200	200	800	NA	NA	NA	800	2600	500
ftsZ	0	0	0	NA	NA	NA	1500	4000	1400
Fig 1b: Ps sgRNA panel
Construct	WT Transformants			delta recA Transformants
NT	1000000	800000	220000	3100000	6000000	700000
lacZ1	450	50	850	100	650	150
lolD	0	0	0	0	0	100
groS	0	0	0	0	0	0
rpoE	0	0	0	0	0	100
ftsZ	0	0	0	100	200	0
Fig 1b: Ps RSR panel
Construct	WT Transformants			delta recA Transformants
NT (empty)	1562500	437500	1875000	4687500	57500	1500
eamB	312500	437500	625000	1500	2900	400
lacZ1	375000	312500	2187500	2500	1100	3000
yfaP	75000	187500	187500	2300	1100	2000
lolD	1562500	500000	937500	not countable	12500	not countable
yaaA	375000	187500	1250000	1100	500	1000
Fig 1b: Ps SR panel
Construct	WT Transformants			delta recA Transformants
NT	217600	153600	73600	934400	729600	1996800
eamB	50	400	0	3200	9600	1000
lacZ1	0	22400	16000	4000	3400	1600
yfaP	0	0	400	1800	600	1000
lolD	800	500	300	12800	1600	2400
yaaA	50	0	0	800	1200	800
kefC	100	150	100	1600	1200	400
											lacZ1 probe (intensity adjusted to reveal size marker on far left)							5S probe (intensity adjusted to reveal size marker on far left)
Fig 1b: Pn SR panel
Construct	WT Transformants			delta recA Transformants
NT	2457600	1228800	268800	19660800	14745600	9830400
eamB	2662400	1843200	409600	4800	1600	3600
lacZ1	1638400	409600	153600	7600	3200	3200
yfaP	350	100	0	1600	900	400
lolD	1638400	1638400	153600	11468800	42598400	16384000
yaaA	4915200	1228800	204800	2000	4000	4400
kefC	11200	4000	3400	2800	1200	800
Fig 1d: Transformation efficiency for editing expt
Construct	NT gRNA Transformants			T gRNA Transformants
Pn RSR	500000	1250000	4687500	20000	187500	5312500
Ps sgRNA	625000	3125000	15625000	900	4000	17500
Ps RSR	250000	625000	1562500	437500	562500	3125000
Ps SR	12500	87500	1562500	not countable	3000	7500
Pn SR	25000	937500	3125000	7500	1500000	1562500
Fig 1d: Editing efficiency for editing expt
Construct	NT gRNA editing efficiency %			T gRNA editing efficiency %
Pn RSR	0	0	0	90	100	100
Ps sgRNA	0	0	0	60	70	80
Ps RSR	0	0	0	0	60	20
Ps SR	0	0	0	80	40	60
Pn SR	0	0	0	30	20	30

## Sheet: Fig 2
Fig 2b: Transformation efficiency for aTc induction
aTc conc. (ng/mL)	NT gRNA Transformants			T gRNA Transformants
0	132812500	117000000	148000000	31250000	20312500	15625000
25	132812500	70312500	156000000	2187500	2500000	2187500
35	171875000	85937500	125000000	1562500	812500	37500
200	54687500	6250000	39062500	1500	2500	3000
Fig 2b: Editing efficiency for aTc induction
Construct	NT gRNA editing efficiency %			T gRNA editing efficiency %
0	0	0	0	10	0	0
25	0	0	0	10	20	10
35	0	0	0	20	0	30
200	0	0	0	10	0	20
Fig 2c: Transformation efficiency for hifi Cas9
Cas9 variant	NT gRNA Transformants			T gRNA Transformants
WT	26562500	14062500	10937500	12500	12500	6500
SpCas9_HeF	15625000	20312500	3125000	10937500	10937500	6250000
SpCas9_HF1	7812500	14062500	6250000	4000	30000	1500
eSpCas9(1.1)	14062500	2500000	937500	2500	1300	600
Fig 2c: Editing efficiency for hifi Cas9
Cas9 variant	NT gRNA editing efficiency %			T gRNA editing efficiency %
WT	0	0	0	20	40	70
SpCas9_HeF	0	0	0	40	70	90
SpCas9_HF1	0	0	0	40	40	70
eSpCas9(1.1)	0	0	0	40	60	70
Fig 2d: Transformation efficiency for gRNA modifications
Construct	WT Transformants						delta recA Transformants
NT	937500	125000	125000	50000	1250000	1875000	18750000	437500	2000000	17500	22500	35000
T	0	0	0	0	0	0	0	200	0	NA	NA	NA
UE1	1500	100	300	NA	NA	NA	700	not countable	600	NA	NA	NA
UE2	2500	1000	1100	NA	NA	NA	700	100	100	NA	NA	NA
UE3	1000	6500	5500	NA	NA	NA	NA	NA	NA	0	0	0
UE4	2500	2500	10500	NA	NA	NA	NA	NA	NA	100	0	0
UE5	1000	3000	6500	NA	NA	NA	NA	NA	NA	0	0	0
UE6	1000	5000	3500	NA	NA	NA	NA	NA	NA	0	0	0
UE7	7000	10000	10000	NA	NA	NA	NA	NA	NA	0	0	0
IHP1	5000	5500	3000	NA	NA	NA	600	100	100	NA	NA	NA
IHP2	7500	1000	4000	NA	NA	NA	200	500	100	NA	NA	NA
IHP3	1500	4000	7000	NA	NA	NA	NA	NA	NA	0	0	0
EHP1	22500	30000	35000	NA	NA	NA	200	1000	0	NA	NA	NA
EHP2	37500	22500	8500	15000	12500	25000	0	300	0	NA	NA	NA
Fig 2d: Transformation efficiency for gRNA w/ mismatches
Construct	WT Transformants			delta recA Transformants
NT	40960000	6553600	54067200	6553600	8192000	14745600
T	25600	8000	12800	25600	1200	700
mm1	25600	38400	32000	1600	12800	800
mm2	51200	51200	102400	400	4800	3200
mm3	38400	25600	51200	1600	6400	2800
mm4	31129600	27852800	29491200	230400	204800	140800
Fig 2e: Transformation efficiency for atgRNA editing expt
Construct	Transformants
NT	312500	937500	750000
T	300	15000	5500
atgRNA1	250000	1250000	1875000
atgRNA2	112500	187500	87500
atgRNA3	2500	3000	2500
atgRNA4	50000	250000	50000
atgRNA5	2000000	3000	300
atgRNA6	62500	25000	62500
Fig 2e: Editing efficiency for atgRNA editing expt
Construct	Editing efficiency %
NT	0	0	0
T	60	80	30
atgRNA1	100	100	90
atgRNA2	60	100	90
atgRNA3	50	40	20
atgRNA4	80	90	80
atgRNA5	60	80	60
atgRNA6	70	70	60

## Sheet: Fig 3
Fig 3a: gRNA modifications
Construct	WT Transformants						delta recA Transformants
NT	156250000	188000000	242000000	179687500	148000000	172000000	32812500	18750000	43750000
T	32500	25000	35000	6500	15000	22500	57500	10000	9000
SM4	218750000	141000000	109000000	NA	NA	NA	25000000	32812500	39062500
MM1	265625000	219000000	164000000	NA	NA	NA	15625000	18750000	40625000
MM5	39062500	45312500	93750000	NA	NA	NA	52500	7500	8500
mutR5	54687500	34375000	4062500	NA	NA	NA	not countable	not countable	not countable
mutR6	18750000	11250000	2250000	NA	NA	NA	42500	3000	7500
Fig 3c: Transformants RE silent mutation editing expt
Construct	Transformants
NT	4270833	1187500	6875000
T	2300	2000	3300
atgRNA7	3333333	1208333	7395833
atgRNA8	3229167	420833	2708333
Fig 3c: Editing efficiencyRE silent mutation editing expt
Construct	Editing efficiency %
NT	0	0	0
T	20	10	30
atgRNA7	100	100	100
atgRNA8	100	100	100
Fig 3c: Transformants 2nt deletion
Construct	Transformants
NT	8645833	3020833	10104167
T	2866.67	1166.67	2900
atgRNA7	2020833	979167	4166667
atgRNA8	1625000	462500	2812500
Fig 3c: Editing efficiency 2nt deletion
Construct	Editing efficiency %
NT	0	0	0
T	10	10	30
atgRNA7	90	90	100
atgRNA8	100	100	100
Fig 3d: Transformants delta recA RE silent mutation editing expt
Construct	Transformants
NT	1.06771e+08	1.43229e+08	140625000
T	1400	2900	1166.67
atgRNA7	1466.67	1866.67	1800
atgRNA8	2866.67	3100	3333.33
Fig 3d: Transformants delta recA RE silent mutation editing expt
Construct	Editing efficiency %
NT	0	0	0
T	0	0	0
atgRNA7	0	0	0
atgRNA8	0	0	0
Fig 3e: Transformants lacZ deletion
Construct	Transformants 250bp HA			Transformants 500bp HA			Transformants 750bp HA
NT	32812500	12395833	221000000	2.39583e+07	18229167	28645833	26041667	2.70833e+07	22395833
T	6333.33	23333.3	12833.3	62500	34166.7	39166.7	50000	23333.3	25833.3
atgRNA7	35833.3	100000	141667	120833	133333	79166.7	1166667	70833.3	145833
atgRNA8	158333	958333	154167	729167	237500	354167	104167	40000	48333.3
Fig 3e: Editing efficiency lacZ deletion
Construct	Editing efficiency % 250bp HA			Editing efficiency % 500bp HA			Editing efficiency % 750bp HA
NT	0	0	0	0	0	0	0	0	0
T	10	0	0	0	20	10	30	20	20
atgRNA7	20	40	10	40	50	20	80	40	50
atgRNA8	10	20	0	10	40	60	60	70	90
Fig 3e: Transformants gfp substitution
Construct	Transformants 250bp HA			Transformants 500bp HA			Transformants 750bp HA
NT	28125000	11041667	120000000	28125000	27083333	25520833	27604167	24479167	23958333
T	12333.3	12666.7	59166.7	108333	12666.7	12833.3	41666.7	6500	7166.67
atgRNA7	91666.7	26666.7	208333	583333	63333.3	225000	333333	63333.3	300000
atgRNA8	1166667	625000	625000	1.29167e+06	1145833	979167	687500	61666.7	362500
Fig 3e: Editing efficiency gfp substitution
Construct	Editing efficiency % 250bp HA			Editing efficiency % 500bp HA			Editing efficiency % 750bp HA
NT	0	0	0	0	0	0	0	0	0
T	0	0	0	10	0	0	40	30	50
atgRNA7	0	10	0	30	10	20	90	100	80
atgRNA8	0	0	0	40	70	90	80	100	100

## Sheet: Fig 4
Fig 4b: Transformants Koxytoca
Construct	gRNA Transformants			atgRNA Transformants
NT	556000	468000	392000	NA	NA	NA
sp47	4	0	0	38	236	880
sp51	10	12	2	274000	364000	202000
sp53	78	28	34	66	118	106
sp55	2240	3100	7100	382000	294000	190000
Fig 4b: Editing efficiency Koxytoca
Construct	gRNA editing efficiency %			atgRNA editing efficiency %
NT	0	0	0	NA	NA	NA
sp47	0	NA	NA	90	70	90
sp51	50	66	100	0	0	0
sp53	100	100	100	100	100	100
sp55	70	70	50	0	0	0

## Sheet: Fig 5
Fig 4c: Transformants Kpn bla								Fig 5d: original gel image (M designates the size marker)
Construct	Transformants
NT	5104167	287500	6562500
T	100	0	400
atgRNA13	1000000	1062500	1229167
atgRNA14	2020833	1229167	1854167
atgRNA15	29166.7	229167	125000
Fig 4c: Editing efficiency Kpn bla
Construct	Editing efficiency %
NT	0	0	0
T	20	nothing to screen	0
atgRNA13	40	10	10
atgRNA14	20	0	0
atgRNA15	90	100	90

## Sheet: Supp Fig 1
Supp Fig 1a: Ps sgRNA panel														Supp Fig 1c: original blot images																															Supp Fig 1e: original gel image
Construct	WT Transformants
NT	1000000	800000	220000	800000	1300000	1000000								lacZ2 probe										lacZ3 probe											5S probe (applied to the same blot, blot also contains samples from Fig. S1c)
rpoE	0	0	0	NA	NA	NA
ftsZ	0	0	0	NA	NA	NA
lolD	0	0	0	NA	NA	NA
groS	0	0	0	NA	NA	NA
yaeT	100	100	0	NA	NA	NA
yaaA	0	0	0	NA	NA	NA
kefC	100	0	0	NA	NA	NA
treF	0	0	0	NA	NA	NA
eamB	0	0	0	NA	NA	NA
Supp Fig 1b: gRNA formats lacZ1, lacZ2, lacZ3
Construct	WT Transformants			delta recA Transformants
NT	125000	40000	112500	218750	4843750	2343750
Pn RSR lacZ1	87500	13750	150000	1750	3250	2000
Ps RSR lacZ1	125000	25000	343750	250	1200	1500
Ps SR lacZ1	350	100	300	0	250	100
Pn SR lacZ1	93750	56250	162500	50	350	250
Ps sgRNA lacZ1	450	50	850	100	650	150
Pn RSR lacZ2	150	50	150	300	2250	750
Ps sgRNA lacZ2	150	200	200	200	250	150
Pn RSR lacZ3	6500	350	5750	1200	4000	1400
Ps sgRNA lacZ3	450	50	400	0	500	350
Supp Fig 1b: gRNA formats NB abundance
Construct	Sum of normalized mean pixel values from NBs
Pn RSR lacZ1	0.210723
Ps RSR lacZ1	0.1633
Ps SR lacZ1	0.749295
Pn SR lacZ1	0.421483
Ps sgRNA lacZ1	1.51545
Pn RSR lacZ2	0.205283
Ps sgRNA lacZ2	1.30274
Pn RSR lacZ3	2.12312
Ps sgRNA lacZ3	3.68464
Supp Fig 1d: different strength synthetic promoters
Construct	WT Transformants			delta recA Transformants
J23119 NT	50000	50000	750000	937500	750000	6250000
J23119 lacZ1	0	300	1300	0	300	200
J23119 lolD	0	100	0	0	100	200
J23116 NT	35000	250000	750000	562500	2187500	2812500
J23116 lacZ1	100	100	400	200	0	3000
J23116 lolD	0	0	0	0	0	700
J23109 NT	15000	250000	150000	437500	1875000	375000
J23109 lacZ1	37500	187500	375000	500000	2187500	2500000																		lacZ3 probe (intensity adjusted to reveal size marker on far left)
J23109 lolD	62500	187500	687500	937500	812500	2500000
Supp Fig 1f: Transformants eSpCas9(1.1) editing
Construct	Transformants
NT	15625000	4375000	15625000											lacZ2 probe (intensity adjusted to reveal size marker on far left)
T	11000	200	7000
atgRNA1	3125000	400000	8125000
atgRNA2	9375000	3750000	15625000
atgRNA4	9375000	750000	6250000
atgRNA6	5000000	350000	7500000
																																			5S probe (intensity adjusted to reveal size marker on far left)
Supp Fig 1f: Editing efficiency eSpCas9(1.1) editing
Construct	Editing efficiency %
NT	0	0	0
T	50	50	60
atgRNA1	100	100	100
atgRNA2	0	10	0
atgRNA4	0	0	0
atgRNA6	50	50	50
Supp Fig 1f: non-canonical PAMs and gRNA handle modifications
Construct	WT Transformants						delta recA Transformants
NT	937500	125000	125000	50000	1250000	1875000	18750000	437500	2000000	17500	22500	35000
T	0	0	0	0	0	0	0	200	0	NA	NA	NA
NC1	937500	100000	375000	NA	NA	NA	2500	uncountable	uncountable	NA	NA	NA
NC2	937500	237500	812500	NA	NA	NA	35000	40000	12500	NA	NA	NA
NC3	100	0	100	NA	NA	NA	NA	NA	NA	200	4000	1000
NC4	57500	262500	875000	NA	NA	NA	NA	NA	NA	uncountable	uncountable	4500
V5	2500	200	700	NA	NA	NA	100	100	400	NA	NA	NA
V12	100	0	800	NA	NA	NA	500	300	10	NA	NA	NA
V16	375000	375000	562500	NA	NA	NA	NA	NA	NA	50000	75000	25000
V18	600	1400	2000	NA	NA	NA	NA	NA	NA	200	0	0

## Sheet: Supp Fig 2
Supp Fig 2a: genome targets Cas12a											Supp Fig 2e: original gel image
Construct	WT Transformants
NT	25000000	34375000	35937500
loID	800	1000	1100
yaaA	700	1100	200
kefC	500	200	2300
yaeT	2200	1400	3700
ftsZ	600	300	1600
groS	400	1000	1100
rpoE	400	1200	2000
treF	2100	2900	1900
rpsL	500	700	900
eamB	700	1300	1000
yfaP	400	200	500
lacZ	2200	4300	4300
Supp Fig 2b: EHP
Construct	WT Transformants
NT	51562500	51562500	20312500
T	10000	5000	10000
lacZ - EHP1	5000	300	2500
lacZ - EHP2	13000	3500	9500
lacZ - EHP3	1500	1900	7500
Supp Fig 2b: mutR
Construct	WT Transformants
NT	179687500	148000000	172000000
T	6500	15000	22500
mutR1	2600	6000	10000
mutR2	8000	10500	5000
mutR3	8500	5500	25000
mutR4	3000	10500	20000
mutR5	54687500	34375000	4062500
mutR6	18750000	11250000	2250000
Supp Fig 2b: IRH
Construct	WT Transformants
NT	85937500	12500000	15625000
T	4000	500	3000
IRH1	2000	1200	5000
IRH2	500	1100	2500
IRH3	200	1000	1500
IRH4	1400	900	2000
IRH5	1400	1200	1800
IRH6	1400	400	800
Supp Fig 2c: non-canonical PAMs											Supp Fig 2f: original gel image (delta-lacZ)															Supp Fig 2f: original gel image (delta-lacZ + gfp)
Construct	WT Transformants			delta recA Transformants
NT	31250000	6875000	8750000	78125000	203000000	141000000
T	3000	3200	2900	2700	2800	2600
NC1	5937500	9375000	5937500	1700	3900	11000
NC2	3000	2500	2500	1700	1700	3800
NC3	5625000	3125000	14062500	3700	4500	3700
NC4	5312500	8437500	1875000	4100	5100	2800
NC5	10000000	5312500	4687500	2200	2500	2100
neg	8750000	9062500	7812500	172000000	164000000	133000000
Supp Fig 2c: SM lacZ and rpoE
Construct	WT Transformants
NT	25000000	34375000	35937500	46875000	125000000	109000000
lacZ	2200	4300	4300	NA	NA	NA
lacZ SM1	3100	4300	3200	NA	NA	NA
lacZ SM2	2700	3400	2300	NA	NA	NA
lacZ SM3	4000	3400	3300	NA	NA	NA
rpoE	2200	2100	800	NA	NA	NA
rpoE SM1	2200	2200	2500	NA	NA	NA
rpoE SM2	2600	1200	1800	NA	NA	NA
rpoE SM3	1600	2300	1900	NA	NA	NA
rpoE SM4	2500	1700	1400	NA	NA	NA
rpoE SM5	1900	1400	1700	NA	NA	NA
rpoE SM6	700	1800	2800	NA	NA	NA
Supp Fig 2c: SM &MM lacZ
Construct	WT Transformants
NT	156250000	188000000	242000000
T	32500	25000	35000
SM4	218750000	141000000	109000000
SM5	42500	45000	11500
MM1	265625000	219000000	164000000
MM2	30000	42500	11000
MM3	15000	11500	11000
MM4	25000	32500	7500
MM5	39062500	45312500	93750000
Supp Fig 2d: Transformants ABS 1.6
Construct	Transformants
NT	2000000	7708333	8020833
T	6333.33	23333.3	10000
atgRNA7	75000	125000	200000
atgRNA8	20000	20000	34166.7
Supp Fig 2d: Transformants ABS 1.6
Construct	Editing efficiency %
NT	0	0	0
T	10	0	0
atgRNA7	90	80	90
atgRNA8	20	10	50

## Sheet: Supp Fig 3
Fig S3a: inducing lambda red; plasmid RT								Supp Fig 3d: original gel image
Construct	Transformants
NT	360000	276000	344000
sp47	10	36	34
sp51	130	26	92
sp53	150	340	570
sp55	950	760	560
Fig S3a: inducing lambda red; plasmid RT
Construct	Editing efficiency %
NT	0	0	0
sp47	0	0	0
sp51	40	50	40
sp53	50	40	30
sp55	60	70	70
Fig S3b: no induction; linear RT
Construct	Transformants
NT	422000	366000	444000
sp47	0	0	0
sp51	0	0	0
sp53	2	2	30
sp55	1600	3100	1230
Fig S3b: no induction; linear RT
Construct	Editing efficiency %
NT	0	0	0
sp47	no colonies	no colonies	no colonies
sp51	no colonies	no colonies	no colonies
sp53	0	0	0
sp55	0	0	0
Fig S3c: no induction; plasmid RT
Construct	Transformants
NT	232000	202000	156000
sp47	20	8	4
sp51	14	6	4
sp53	100	24	20
sp55	140	330	230
Fig S3c: no induction; plasmid RT
Construct	Editing efficiency %
NT	0	0	0
sp47	0	0	0
sp51	0	0	0
sp53	0	0	0
sp55	0	0	0
Fig S2e: Kpn mutR and MM
Construct	WT Transformants			delta recA
NT	237500	468750	1750000	5000	4750	21000
NT mutR6	937500	750000	1156250	481250	87500	518750
NT mutP	2156250	1531250	937500	8750	6750	4900
NT mutR6P	2375000	481250	237500	72500	101250	418750
T	200	0	0	0	0	0
kpSM1	50	0	50	0	0	0
kpMM1	0	0	0	0	0	50
kpMM2	82500	200000	1468750	0	0	0
kpSM2	100	0	150	0	0	50
kpMM3	462500	181250	1218750	0	0	50
kpMM4	56250	281250	2281250	26250	17000	23000
mutR6	1500	150	600	0	0	0
mutP	200	50	0	0	0	0
mutR6P	375000	500000	100000	0	50	0
